# Supplementary material for: Biosynthesis of Bacterial Nanocellulose from Low-Cost Cellulosic Feedstocks: Effect of Microbial Producer
Source: Int J Mol Sci. 2023 Sep 21;24(18):14401. doi: 10.3390/ijms241814401 (PMC10531556; doi:10.3390/ijms241814401)
Supplement: Supplementary file 1 [file ijms-24-14401-s001.zip]

Archive with 1 entries (1 files):
- ijms-2560237-supplementary.pdf
